# Supplementary material for: Profiling of Volatile Compounds and Associated Gene Expression in Two Anthurium Cultivars and Their F1 Hybrid Progenies
Source: Molecules. 2021 May 13;26(10):2902. doi: 10.3390/molecules26102902 (PMC8153298; doi:10.3390/molecules26102902)
Supplement: Supplementary file 1 [file molecules-26-02902-s001.zip]

Archive with 1 entries (1 files):
- molecules-1191744-supplementary.xlsx
