# Supplementary material for: Profiling of Volatile Compounds and Associated Gene Expression in Two Anthurium Cultivars and Their F1 Hybrid Progenies
Source: Molecules. 2021 May 13;26(10):2902. doi: 10.3390/molecules26102902 (PMC8153298; doi:10.3390/molecules26102902)
Supplement: Supplementary file 1 [file molecules-26-02902-s001.zip › molecules-1191744-supplementary.xlsx]

## Sheet: Sheet1
Table S1. Primer Sequences for qPCR
primer name	sequence (5'->3')
qActin-F	ACATTGTTCTGAGCGGTGGATCT
qActin-R	CCGACTCATCGTATTCTGCCTTT
qDXS-F	CCTTGTTCACCACCTCCAGT
qDXS-R	GATCTTGTCACGAGGGGTGT
qDXR-F	TGTTCAATGCAGCAGTCTCC
qDXR-R	TGATCACTGTCAGCCAAAGC
qCMK-F	CAGTTAATGGCGGGAACAGT
qCMK-R	ACGCTGGTGCTTCTTCTCAT
qMDS-F	GTCTCCTCCTTCCCTTCCAC
qMDS-R	GTTTTACCGCCTCCTTCACA
qHDS-F	AGAGGAAACGCACTTGGAGA
qHDS-R	AAGTTTCCTGGGTTGACACG
qTPS-F	CTTGCTGTGCCACAAGATGT
qTPS-R	GGCAAGCTCAAGCAATAAGG
qSES-F	TGCTGTTGCACTTCGTTTTC
qSES-R	TTTGCAAGCTCCAACAACTG
qDAHPS2-F	GACCAGGAAGGCTGACCATA
qDAHPS2-R	TTCAAGCCACAAGGAGCTTT
qEPSPS-F	ATGGGTGCAAAGGTTTCTTG
qEPSPS-R	CAGGTGGATGAATGATGCAG
qADT2-F	TAGCCAATCATGGTGTGGAA
qADT2-R	GATGCCCCTCATAGCAAAAA
qPAL1-F	CAGCCCGTGTTCTCCTACAT
qPAL1-R	GTCGAACCAGTTCCAGGTGT
qPAL2-F	CGTCCCCTTGTCCTACATTG
qPAL2-R	CAGAAGACAGCGGAGAGGAC
qMYB305-F	ATGAAGAACGACGACCAACC
qMYB305-R	ACAGATCCTCCATGGTCCAG
qMYBR2R3-F	AATGACTCGAGCTCGTCCTG
qMYBR2R3-R	CAGGCTACTGGAAAGGTGGA
